# Supplementary material for: Centrifugation-Induced Stable Colloidal Silver Nanoparticle Aggregates for Reproducible Surface-Enhanced Raman Scattering Detection
Source: Biosensors (Basel). 2025 May 8;15(5):298. doi: 10.3390/bios15050298 (PMC12110687; doi:10.3390/bios15050298)
Supplement: Supplementary file 1 [file biosensors-15-00298-s001.zip]

Archive with 1 entries (1 files):
- biosensors-3579262-supplementary.pdf
